# Supplementary material for: Significant PTSD and Other Mental Health Effects Present 18 Months After the Fort Mcmurray Wildfire: Findings From 3,070 Grades 7–12 Students
Source: Front Psychiatry. 2019 Aug 30;10:623. doi: 10.3389/fpsyt.2019.00623 (PMC6728415; doi:10.3389/fpsyt.2019.00623)
Supplement: Supplementary file 2 [file Table_1.xlsx]

## Sheet: Supp Table 1
Supplementary Table 1 - Gender Identification and Age in the Five Pairs of Comparison Groups
	Gender Identification					Age
Group	Female	Male	Other	Not say	P-value	Mean +/- std	P-value
No impact of fire	0.5	0.48	0.01	0.01	0.37	14.7 +/- 2.0	0.00015
Any impact of fire	0.48	0.48	0.02	0.02		14.3 +/- 1.8
Present in Ft McMurray during fire	0.48	0.48	0.02	0.02	0.56	14.3 +/- 1.8	0.00026
Not present during fire	0.48	0.49	0.02	0.01		14.7 +/- 2.0
Personally witnessed fire	0.48	0.48	0.02	0.02	0.59	14.3 +/- 1.8	0.79
Did not see fire	0.48	0.49	0.01	0.02		14.3 +/- 1.9
Home destroyed by fire	0.52	0.42	0.03	0.03	0.81	14.3 +/- 1.9	0.75
Home not destroyed	0.48	0.49	0.01	0.02		14.3 +/- 1.8
High resilience	0.47	0.51	0.01	0.01	0.74	14.2 +/- 1.8	0.0017
Low resilience	0.5	0.45	0.02	0.03		14.4 +/- 1.8
"Not say" indicates proportion of participants who chose "Prefer not to say"
Ages are means +/- standard deviation (not standard error).
P-values for gender identification are from omnibus permutation testing using the chi squared statistic with 100,000 iterations. P-values for age are from comparison of means using permutation testing (uncorrected for multiple comparisons) with 100,000 iterations.
